# Supplementary material for: CO2-sensitive tRNA modification associated with human mitochondrial disease
Source: Nat Commun. 2018 May 14;9:1875. doi: 10.1038/s41467-018-04250-4 (PMC5951830; doi:10.1038/s41467-018-04250-4)
Supplement: Supplementary file 3 — Supplementary Data 1 [file 41467_2018_4250_MOESM3_ESM.xlsx]

## Sheet: Sheet1
Supplementary Data 1. List of primers and probes used in this study
Purpose	Name	5' to 3' sequence
Inducible mutagenesis with CRISPR/Cas9
sgRNA for human YRDC gene	sgYRDC_S	CACCGCGGGCCTGGGCGGATGTCTC
	sgYRDC_A	AAACGAGACATCCGCCCAGGCCCGC
sgRNA for human OSGEPL1 gene	sgOSGEPL1_S	CACCGTGGTAGTTGCAATTGCTGAG
	sgOSGEPL1_A	AAACCTCAGCAATTGCAACTACCAC
Surveyor assay	Suv_YRDC_F	ACCGGTCTCCTTCAATCCTCCTGG
	Suv_YRDC_R	GTACAGCGTATCGGTGGGGACG
	Suv_OSGEPL1_F	CAGCTCAACAGCTTCACAGAGAAAATATTC
	Suv_OSGEPL1_R	TCAAGCATGTCACCTGGTGCTAT
PCR primer
D-Topo cloning of human YRDC gene from total RNA	D-YRDC_F	CACCATGTCTCCGGCGCGTCGG
	D-YRDC_R	CAGGTAGGACGCATGTGAGG
D-Topo cloning of human OSGEPL1 gene from total RNA	D-OSGEPL1_F	CACCATGCTAATCTTGACTAAGACTGCAGG
	D-OSGEPL1_R	TATCTCCATTTTTAATTGTGGTACTTTTATG
Subcloning of human YRDC(full length) to pE_SUMO_Kan	SUMO_YRDC_F-full	ATATCGGATCCATGTCTCCGGCGCGTCGGTGCAGG
	SUMO_YRDC_R	ATATCGTCGACTCACAGGTAGGACGCATGTGAGGG
Subcloning of human YRDC(17-279 a.a.) to pE_SUMO_Kan	SUMO_YRDC_F-long	ATATCGGATCCGTGGGGTTGAGCGAGGGGC
	SUMO_YRDC_R	ATATCGTCGACTCACAGGTAGGACGCATGTGAGGG
Subcloning of human YRDC(52-279 a.a.) to pE_SUMO_Kan	SUMO_YRDC_F-short	ATATCGGATCCGGGGCCGTGCAGGCCGCGAGC
	SUMO_YRDC_R	ATATCGTCGACTCACAGGTAGGACGCATGTGAGGG
Subcloning of human OSGEPL1(35-414 a.a.) to pET28a(+)	pE_OSGEPL1_F	ATATCCCATGGGCCTTCATAAAATAGTATTGGGAATTGAAACTAGTTGTG
	pE_OSGEPL1_R	ATATCGTCGACTATCTCCATTTTTAATTGTGGTACTTTTATGGA
Isolation of tRNAs
human cyto-tRNAIle	RCC-h-cytoIle	TGGCCCGTACGGGGATCGAACCCGCGACCTTGGCG
human mt-tRNAThr	RCC-h-mtThr	TGGTGTCCTTGGAAAAAGGTTTTCATCTCC
human mt-tRNAIle	RCC-h-mtIle	TGGTAGAAATAAGGGGGTTTAAGCTCCTAT
human mt-tRNAAsn	RCC-h-mtAsn	TAAGCACCCTAATCAACTGGCTTCAATCTA
human mt-tRNALys	RCC_h-mtLys	TGGTCACTGTAAAGAGGTGTTGGTTCTCTT
human mt-tRNASer(AGY)	RCC_h-mtSer(AGY)	TGGTGAGAAAGCCATGTTGTTAGACATGGG
Template for in vitro transcription (mutation site was underlined with red)
	T7_F	GCTAATACGACTCACTATA
	mtThr_WT_R	TGGTGTCCTTGGAAAAAGGTTTTCATCTCCGGTTTACAAGACTGGTGTATTAGTTTATACTACAAGGACTATAGTGAGTCGTATTAGC
	mtThr_G15915A_R	TGGTGTCCTTGGAAAAAGGTTTTCATCTCCGGTTTACAAGATTGGTGTATTAGTTTATACTACAAGGACTATAGTGAGTCGTATTAGC
	mtThr_A15923G_R	TGGTGTCCTTGGAAAAAGGTTTTCATCTCCGGTCTACAAGACTGGTGTATTAGTTTATACTACAAGGACTATAGTGAGTCGTATTAGC
	mtThr_A15924G_R	TGGTGTCCTTGGAAAAAGGTTTTCATCTCCGGCTTACAAGACTGGTGTATTAGTTTATACTACAAGGACTATAGTGAGTCGTATTAGC
	mtThr_G15927A_R	TGGTGTCCTTGGAAAAAGGTTTTCATCTCTGGTTTACAAGACTGGTGTATTAGTTTATACTACAAGGACTATAGTGAGTCGTATTAGC
	mtThr_G15928A_R	TGGTGTCCTTGGAAAAAGGTTTTCATCTTCGGTTTACAAGACTGGTGTATTAGTTTATACTACAAGGACTATAGTGAGTCGTATTAGC
	mtThr_del15940U_R	TGGTGTCCTTGGAAAAGGTTTTCATCTCCGGTTTACAAGACTGGTGTATTAGTTTATACTACAAGGACTATAGTGAGTCGTATTAGC
	mtThr_G15950A_R	TGGTGTTCTTGGAAAAAGGTTTTCATCTCCGGTTTACAAGACTGGTGTATTAGTTTATACTACAAGGACTATAGTGAGTCGTATTAGC
	mtThr_A15951G_R	TGGTGCCCTTGGAAAAAGGTTTTCATCTCCGGTTTACAAGACTGGTGTATTAGTTTATACTACAAGGACTATAGTGAGTCGTATTAGC
	mtLys_WT_R	TGGTGACTGTAAAGAGGTGTTGGTTCTCTTAATCTTTAACTTAAAAGGTTAATGCTAAGTTAGCTTTACAGTCTATAGTGAGTCGTATTAGC
	mtLys_G8304A_R	TGGTGACTGTAAAGAGGTGTTGGTTCTCTTAATCTTTAACTTAAAAGGTTAATGCTAAGTTAGTTTTACAGTCTATAGTGAGTCGTATTAGC
	mtLys_G8313A_R	TGGTGACTGTAAAGAGGTGTTGGTTCTCTTAATCTTTAACTTAAAAGGTTAATGTTAAGTTAGCTTTACAGTCTATAGTGAGTCGTATTAGC
	mtLys_U8316C_R	TGGTGACTGTAAAGAGGTGTTGGTTCTCTTAATCTTTAACTTAAAAGGTTAGTGCTAAGTTAGCTTTACAGTCTATAGTGAGTCGTATTAGC
	mtLys_A8319G_R	TGGTGACTGTAAAGAGGTGTTGGTTCTCTTAATCTTTAACTTAAAAGGCTAATGCTAAGTTAGCTTTACAGTCTATAGTGAGTCGTATTAGC
	mtLys_A8326G_R	TGGTGACTGTAAAGAGGTGTTGGTTCTCTTAATCTTTAACTCAAAAGGTTAATGCTAAGTTAGCTTTACAGTCTATAGTGAGTCGTATTAGC
	mtLys_G8328A_R	TGGTGACTGTAAAGAGGTGTTGGTTCTCTTAATCTTTAATTTAAAAGGTTAATGCTAAGTTAGCTTTACAGTCTATAGTGAGTCGTATTAGC
	mtLys_A8344G_R	TGGTGACTGTAAAGAGGTGTTGGCTCTCTTAATCTTTAACTTAAAAGGTTAATGCTAAGTTAGCTTTACAGTCTATAGTGAGTCGTATTAGC
	mtLys_U8356C_R	TGGTGACTGTAGAGAGGTGTTGGTTCTCTTAATCTTTAACTTAAAAGGTTAATGCTAAGTTAGCTTTACAGTCTATAGTGAGTCGTATTAGC
	mtIle_WT_R	TGGTGGAAATAAGGGGGTTTAAGCTCCTATTATTTACTCTATCAAAGTAACTCTTTTATCAGACATATTTCCTATAGTGAGTCGTATTAGC
	mtAsn_WT_R	TGGCGAGACCAATGGGACTTAAACCCACAAACACTTAGTTAACAGCTAAGCACCCTAATCAACTGGCTTCAATCTCTATAGTGAGTCGTATTAGC
	mtAsn_U5690C_R	TGGCGAGACCAATGGGACTTAAACCCACAAACACTTGGTTAACAGCTAAGCACCCTAATCAACTGGCTTCAATCTCTATAGTGAGTCGTATTAGC
	mtAsn_A5692G_R	TGGCGAGACCAATGGGACTTAAACCCACAAACACTTAGCTAACAGCTAAGCACCCTAATCAACTGGCTTCAATCTCTATAGTGAGTCGTATTAGC
	mtAsn_A5693G_R	TGGCGAGACCAATGGGACTTAAACCCACAAACACTTAGTCAACAGCTAAGCACCCTAATCAACTGGCTTCAATCTCTATAGTGAGTCGTATTAGC
	mtAsn_C5698U_R	TGGCGAGACCAATGGGACTTAAACCCACAAACACTTAGTTAACAACTAAGCACCCTAATCAACTGGCTTCAATCTCTATAGTGAGTCGTATTAGC
	mtAsn_C5703U_R	TGGCGAGACCAATGGGACTTAAACCCACAAACACTTAGTTAACAGCTAAACACCCTAATCAACTGGCTTCAATCTCTATAGTGAGTCGTATTAGC
	mtSer(AGY)_WT_R	TGGTGAGAAAGCCATGTTGTTAGACATGGGGGCATGAGTTAGCAGTTCTTGTGAGCTTTCTCTATAGTGAGTCGTATTAGC
Probes of tRNAs for Northern blot
human mt-tRNAVal	NB-h-mtVal	TGGTCAGAGCGGTCAAGTTAAGTTGAAATC
human mt-tRNAThr	NB-h-mtThr	TGGTGTCCTTGGAAAAAGGTTTTCATCTCC
human mt-tRNAIle	NB-h-mtIle	TGGTAGAAATAAGGGGGTTTAAGCTCCTAT
human mt-tRNAAsn	NB-h-mtAsn	TAAGCACCCTAATCAACTGGCTTCAATCTA
human mt-tRNALys	NB_h-mtLys	TGGTCACTGTAAAGAGGTGTTGGTTCTCTT
human mt-tRNASer(AGY)	NB_h-mtSer(AGY)	TGGTGAGAAAGCCATGTTGTTAGACATGGG
human U6 snRNA	NB-h-U6	GAATTTGCGTGTCATCCTTGCGCAGGGGCCATGCTAA
RFLP primer
Amplyfying a 1091 bp product from mtDNA including 15923 site	RFLP_15923_F	TTCGCCTACACAATTCTCCG
	RFLP_15923_R	ACAGATACTGCGACATAGGG
